# Supplementary material for: Tuning of Water Vapor Permeability in 2D Nanocarbon-Based Polypropylene Composite Membranes
Source: Nanomaterials (Basel). 2024 Dec 25;15(1):11. doi: 10.3390/nano15010011 (PMC11721603; doi:10.3390/nano15010011)
Supplement: Supplementary file 1 [file nanomaterials-15-00011-s001.zip]

Archive with 1 entries (1 files):
- nanomaterials-3367846-supplementary.pdf
